# Supplementary material for: Effects of geographic and economic heterogeneity on the burden of rotavirus diarrhea and the impact and cost-effectiveness of vaccination in Nigeria
Source: PLoS One. 2020 May 29;15(5):e0232941. doi: 10.1371/journal.pone.0232941 (PMC7259699; doi:10.1371/journal.pone.0232941)
Supplement: S1 Appendix — The data from the 2013 NDHS underlying aggregates used in building the model are freely available at https://dhsprogram.com. (XLSX) [file pone.0232941.s001.xlsx]

## Sheet: Sheet1
region	quintile	mn	se	variable	n	N	region	quintile	mn	se	variable	n	N	region	quintile	mn	se	variable	n	N	region	quintile	mn	se	variable	n	N	region	quintile	mn	se	variable	n	N	region	quintile	mn	se	variable	n	N	region	quintile	mn	se	variable	n	N
North Central	1	0.331696	0.0511513	dpt1	136	849	North East	1	0.171076	0.0304782	dpt1	226	1149	North West	1	0.0834798	0.0175475	dpt1	363	1735	South East	1	0.788047	0.0610221	dpt1	109	543	South South	1	0.702599	0.0594112	dpt1	149	716	South West	1	0.531198	0.0761712	dpt1	160	702	National	1	0.21161	0.0168944	dpt1	1306	5694
North Central	2	0.534712	0.0504705	dpt1	170	849	North East	2	0.278346	0.0383844	dpt1	229	1149	North West	2	0.116979	0.020292	dpt1	365	1735	South East	2	0.881693	0.042945	dpt1	105	543	South South	2	0.809633	0.0358197	dpt1	152	716	South West	2	0.835594	0.0378018	dpt1	152	702	National	2	0.29638	0.0196412	dpt1	1190	5694
North Central	3	0.590238	0.055741	dpt1	165	849	North East	3	0.341017	0.0462445	dpt1	256	1149	North West	3	0.156505	0.0285668	dpt1	339	1735	South East	3	0.883787	0.0334291	dpt1	119	543	South South	3	0.869819	0.0311598	dpt1	163	716	South West	3	0.83346	0.037981	dpt1	130	702	National	3	0.506755	0.0226469	dpt1	1174	5694
North Central	4	0.782359	0.0462708	dpt1	161	849	North East	4	0.341853	0.0463825	dpt1	233	1149	North West	4	0.245327	0.0322486	dpt1	352	1735	South East	4	0.926933	0.028612	dpt1	111	543	South South	4	0.914157	0.0278667	dpt1	143	716	South West	4	0.917645	0.0253886	dpt1	129	702	National	4	0.742232	0.020874	dpt1	1049	5694
North Central	5	0.843174	0.0317509	dpt1	217	849	North East	5	0.593948	0.0548738	dpt1	205	1149	North West	5	0.504627	0.0407044	dpt1	316	1735	South East	5	0.98979	0.00776694	dpt1	99	543	South South	5	0.982531	0.0109038	dpt1	109	716	South West	5	0.971599	0.0159818	dpt1	131	702	National	5	0.899835	0.0124234	dpt1	975	5694
North Central	1	0.292735	0.0544603	dpt2	136	849	North East	1	0.119337	0.0262869	dpt2	226	1149	North West	1	0.0619684	0.0157953	dpt2	363	1735	South East	1	0.758604	0.0641455	dpt2	109	543	South South	1	0.639508	0.0693176	dpt2	149	716	South West	1	0.485623	0.070632	dpt2	160	702	National	1	0.168335	0.0158571	dpt2	1306	5694
North Central	2	0.444317	0.0475804	dpt2	170	849	North East	2	0.207905	0.0370751	dpt2	229	1149	North West	2	0.0760359	0.0174487	dpt2	365	1735	South East	2	0.882934	0.042673	dpt2	105	543	South South	2	0.694058	0.0478796	dpt2	152	716	South West	2	0.742106	0.0446775	dpt2	152	702	National	2	0.248733	0.0181796	dpt2	1190	5694
North Central	3	0.521364	0.0543825	dpt2	165	849	North East	3	0.269352	0.0373577	dpt2	256	1149	North West	3	0.10896	0.020569	dpt2	339	1735	South East	3	0.847596	0.0363136	dpt2	119	543	South South	3	0.822741	0.0374532	dpt2	163	716	South West	3	0.785203	0.0397662	dpt2	130	702	National	3	0.446098	0.0225522	dpt2	1174	5694
North Central	4	0.687684	0.0514572	dpt2	161	849	North East	4	0.285428	0.0456666	dpt2	233	1149	North West	4	0.184245	0.0305119	dpt2	352	1735	South East	4	0.913201	0.029392	dpt2	111	543	South South	4	0.884369	0.031527	dpt2	143	716	South West	4	0.890881	0.0309433	dpt2	129	702	National	4	0.677402	0.0210062	dpt2	1049	5694
North Central	5	0.798219	0.0349774	dpt2	217	849	North East	5	0.540725	0.0531965	dpt2	205	1149	North West	5	0.462266	0.0385045	dpt2	316	1735	South East	5	0.971232	0.0167386	dpt2	99	543	South South	5	0.982531	0.0109038	dpt2	109	716	South West	5	0.926401	0.0267121	dpt2	131	702	National	5	0.867971	0.0134803	dpt2	975	5694
North Central	1	0.166738	0.0448515	dpt3	136	849	North East	1	0.0702444	0.0187384	dpt3	226	1149	North West	1	0.0373102	0.012165	dpt3	363	1735	South East	1	0.685996	0.0584452	dpt3	109	543	South South	1	0.535489	0.0770973	dpt3	149	716	South West	1	0.315228	0.0498294	dpt3	160	702	National	1	0.11086	0.0128834	dpt3	1306	5694
North Central	2	0.287534	0.0367405	dpt3	170	849	North East	2	0.129962	0.0319196	dpt3	229	1149	North West	2	0.0498271	0.0130521	dpt3	365	1735	South East	2	0.803995	0.0548639	dpt3	105	543	South South	2	0.605761	0.0531802	dpt3	152	716	South West	2	0.681562	0.0454954	dpt3	152	702	National	2	0.189792	0.0163564	dpt3	1190	5694
North Central	3	0.415308	0.0615626	dpt3	165	849	North East	3	0.208465	0.0340855	dpt3	256	1149	North West	3	0.0728116	0.0177009	dpt3	339	1735	South East	3	0.764991	0.0516429	dpt3	119	543	South South	3	0.720193	0.0453118	dpt3	163	716	South West	3	0.620257	0.0577688	dpt3	130	702	National	3	0.361746	0.0206438	dpt3	1174	5694
North Central	4	0.568515	0.0599076	dpt3	161	849	North East	4	0.2401	0.0402928	dpt3	233	1149	North West	4	0.137283	0.025758	dpt3	352	1735	South East	4	0.880043	0.0357307	dpt3	111	543	South South	4	0.797784	0.0358694	dpt3	143	716	South West	4	0.782239	0.0379036	dpt3	129	702	National	4	0.591414	0.0213004	dpt3	1049	5694
North Central	5	0.765319	0.0366803	dpt3	217	849	North East	5	0.428742	0.0398198	dpt3	205	1149	North West	5	0.389827	0.041344	dpt3	316	1735	South East	5	0.95818	0.017727	dpt3	99	543	South South	5	0.900663	0.0361194	dpt3	109	716	South West	5	0.905511	0.028836	dpt3	131	702	National	5	0.795514	0.0162408	dpt3	975	5694
North Central	1	2.42347	0.22319	suscept_index	121	776	North East	1	3.83377	0.255239	suscept_index	176	958	North West	1	4.49606	0.266867	suscept_index	288	1397	South East	1	1.93359	0.221111	suscept_index	101	495	South South	1	1.59921	0.207801	suscept_index	138	639	South West	1	2.13214	0.17955	suscept_index	146	647	National	1	3.69052	0.11759	suscept_index	1083	4912
North Central	2	2.14774	0.23357	suscept_index	160	776	North East	2	3.76051	0.219845	suscept_index	193	958	North West	2	3.92198	0.177872	suscept_index	306	1397	South East	2	1.76984	0.212518	suscept_index	96	495	South South	2	1.5464	0.124383	suscept_index	134	639	South West	2	1.52791	0.136349	suscept_index	139	647	National	2	3.14364	0.114464	suscept_index	1020	4912
North Central	3	2.0973	0.231304	suscept_index	143	776	North East	3	3.01616	0.213096	suscept_index	220	958	North West	3	3.68701	0.199729	suscept_index	276	1397	South East	3	1.46334	0.149734	suscept_index	112	495	South South	3	1.06226	0.115733	suscept_index	146	639	South West	3	1.29002	0.0831267	suscept_index	125	647	National	3	2.57279	0.103799	suscept_index	1006	4912
North Central	4	2.00414	0.318724	suscept_index	153	776	North East	4	2.97274	0.229364	suscept_index	194	958	North West	4	3.66416	0.223361	suscept_index	273	1397	South East	4	1.41132	0.134796	suscept_index	101	495	South South	4	0.746352	0.0515329	suscept_index	127	639	South West	4	1.19056	0.0900085	suscept_index	117	647	National	4	1.72197	0.068403	suscept_index	936	4912
North Central	5	1.14967	0.0926594	suscept_index	199	776	North East	5	1.65894	0.11379	suscept_index	175	958	North West	5	3.12423	0.141579	suscept_index	254	1397	South East	5	1.05371	0.139746	suscept_index	85	495	South South	5	0.607734	0.0784835	suscept_index	94	639	South West	5	1.10944	0.109334	suscept_index	120	647	National	5	1.23778	0.0567236	suscept_index	867	4912
North Central	1	0.729421	0.167469	suscXdpt2	120	775	North East	1	0.41365	0.124721	suscXdpt2	176	955	North West	1	0.272589	0.0815263	suscXdpt2	287	1391	South East	1	1.55965	0.227854	suscXdpt2	99	492	South South	1	0.983682	0.217296	suscXdpt2	137	634	South West	1	0.922721	0.193978	suscXdpt2	145	645	National	1	0.528023	0.0599918	suscXdpt2	1079	4892
North Central	2	0.714137	0.0977719	suscXdpt2	160	775	North East	2	0.802983	0.1585	suscXdpt2	192	955	North West	2	0.25837	0.0887389	suscXdpt2	306	1391	South East	2	1.51757	0.231253	suscXdpt2	95	492	South South	2	1.09189	0.121488	suscXdpt2	133	634	South West	2	1.2059	0.160169	suscXdpt2	139	645	National	2	0.590029	0.0587966	suscXdpt2	1014	4892
North Central	3	0.865475	0.127881	suscXdpt2	143	775	North East	3	0.849411	0.150274	suscXdpt2	219	955	North West	3	0.390619	0.0974625	suscXdpt2	273	1391	South East	3	1.2923	0.153911	suscXdpt2	112	492	South South	3	0.871475	0.120709	suscXdpt2	144	634	South West	3	0.999176	0.0989196	suscXdpt2	124	645	National	3	0.90358	0.0662799	suscXdpt2	1002	4892
North Central	4	1.16085	0.14209	suscXdpt2	153	775	North East	4	0.761808	0.128649	suscXdpt2	193	955	North West	4	0.510012	0.111511	suscXdpt2	273	1391	South East	4	1.20996	0.157	suscXdpt2	101	492	South South	4	0.662167	0.0533555	suscXdpt2	127	634	South West	4	1.05446	0.0981947	suscXdpt2	117	645	National	4	1.12465	0.0597738	suscXdpt2	931	4892
North Central	5	0.831124	0.0768294	suscXdpt2	199	775	North East	5	0.875698	0.0910701	suscXdpt2	175	955	North West	5	1.45352	0.145981	suscXdpt2	252	1391	South East	5	1.03073	0.141123	suscXdpt2	85	492	South South	5	0.608783	0.0772214	suscXdpt2	93	634	South West	5	1.00617	0.110004	suscXdpt2	120	645	National	5	1.0316	0.0485083	suscXdpt2	866	4892
North Central	1	0.956838	0.00337372	rel_medcost	137	850	North East	1	0.182118	0.00277903	rel_medcost	226	1154	North West	1	0.562681	0.00492376	rel_medcost	364	1741	South East	1	0.781934	0.0377082	rel_medcost	111	547	South South	1	1.07487	0.0396207	rel_medcost	150	721	South West	1	0.850361	0.0289739	rel_medcost	161	705	National	1	0.53766	0.0147057	rel_medcost	1312	5718
North Central	2	1.01639	0.0088858	rel_medcost	170	850	North East	2	0.231224	0.00613166	rel_medcost	232	1154	North West	2	0.616553	0.0134143	rel_medcost	365	1741	South East	2	0.762441	0.0348437	rel_medcost	106	547	South South	2	1.14377	0.0208247	rel_medcost	153	721	South West	2	1.22652	0.0321881	rel_medcost	152	705	National	2	0.756124	0.0116429	rel_medcost	1196	5718
North Central	3	1.23648	0.0284705	rel_medcost	165	850	North East	3	0.43471	0.0267803	rel_medcost	257	1154	North West	3	0.78453	0.0109911	rel_medcost	342	1741	South East	3	0.820864	0.0365129	rel_medcost	119	547	South South	3	1.33916	0.0299358	rel_medcost	165	721	South West	3	1.4626	0.0140194	rel_medcost	132	705	National	3	0.983099	0.0178713	rel_medcost	1178	5718
North Central	4	1.3025	0.0265065	rel_medcost	161	850	North East	4	0.581222	0.0428769	rel_medcost	234	1154	North West	4	0.882343	0.0220833	rel_medcost	352	1741	South East	4	0.896222	0.0410442	rel_medcost	112	547	South South	4	1.51475	0.0371717	rel_medcost	143	721	South West	4	1.49095	0.0122796	rel_medcost	129	705	National	4	1.27902	0.0169914	rel_medcost	1056	5718
North Central	5	1.89473	0.0273885	rel_medcost	217	850	North East	5	1.21624	0.0231875	rel_medcost	205	1154	North West	5	1.53016	0.025344	rel_medcost	318	1741	South East	5	1.37396	0.042638	rel_medcost	99	547	South South	5	1.96944	0.0425977	rel_medcost	110	721	South West	5	1.85296	0.0202284	rel_medcost	131	705	National	5	1.61591	0.0160137	rel_medcost	976	5718
North Central	suscept_index	1.95875	0.125508	suscept_index	776	776	North East	suscept_index	3.0389	0.11723	suscept_index	958	958	North West	suscept_index	3.78074	0.0997908	suscept_index	1397	1397	South East	suscept_index	1.53736	0.091091	suscept_index	495	495	South South	suscept_index	1.12235	0.0659048	suscept_index	639	639	South West	suscept_index	1.44916	0.0607756	suscept_index	647	647	National	suscept_index	2.53381	0.0525054	suscept_index	4912	4912
North Central	rel_medcost	1.28085	0.0226632	rel_medcost	850	850	North East	rel_medcost	0.528554	0.0258376	rel_medcost	1154	1154	North West	rel_medcost	0.874629	0.0168213	rel_medcost	1741	1741	South East	rel_medcost	0.926993	0.0287617	rel_medcost	547	547	South South	rel_medcost	1.40673	0.0291934	rel_medcost	721	721	South West	rel_medcost	1.37633	0.0238535	rel_medcost	705	705	National	rel_medcost	1	0.0118126	rel_medcost	5718	5718
North Central	dpt1_3m	0.618325	0.0417993	dpt1_3m	287	287	North East	dpt1_3m	0.487988	0.0402875	dpt1_3m	228	228	North West	dpt1_3m	0.631793	0.0656986	dpt1_3m	109	109	South East	dpt1_3m	0.740784	0.0296544	dpt1_3m	292	292	South South	dpt1_3m	0.668304	0.0404662	dpt1_3m	314	314	South West	dpt1_3m	0.666704	0.0337253	dpt1_3m	324	324	National	dpt1_3m	0.650464	0.0165422	dpt1_3m	1554	1554
North Central	dpt1_6m	0.868945	0.0268463	dpt1_6m	287	287	North East	dpt1_6m	0.770736	0.037608	dpt1_6m	228	228	North West	dpt1_6m	0.905181	0.0318198	dpt1_6m	109	109	South East	dpt1_6m	0.947162	0.0149901	dpt1_6m	292	292	South South	dpt1_6m	0.939148	0.0144958	dpt1_6m	314	314	South West	dpt1_6m	0.920774	0.0171741	dpt1_6m	324	324	National	dpt1_6m	0.90302	0.00908331	dpt1_6m	1554	1554
North Central	dpt1_9m	0.937091	0.0188889	dpt1_9m	287	287	North East	dpt1_9m	0.8759	0.0259716	dpt1_9m	228	228	North West	dpt1_9m	0.959045	0.0190877	dpt1_9m	109	109	South East	dpt1_9m	0.972242	0.0109677	dpt1_9m	292	292	South South	dpt1_9m	0.974181	0.00953686	dpt1_9m	314	314	South West	dpt1_9m	0.976186	0.0104487	dpt1_9m	324	324	National	dpt1_9m	0.956031	0.00605115	dpt1_9m	1554	1554
North Central	dpt1_12m	0.975243	0.0128631	dpt1_12m	287	287	North East	dpt1_12m	0.949689	0.016958	dpt1_12m	228	228	North West	dpt1_12m	0.986336	0.0112426	dpt1_12m	109	109	South East	dpt1_12m	0.991046	0.00688906	dpt1_12m	292	292	South South	dpt1_12m	0.996839	0.0027554	dpt1_12m	314	314	South West	dpt1_12m	0.982387	0.00976304	dpt1_12m	324	324	National	dpt1_12m	0.982471	0.00418149	dpt1_12m	1554	1554
North Central	dpt2_3m	0.164403	0.0240613	dpt2_3m	267	267	North East	dpt2_3m	0.222675	0.0450068	dpt2_3m	191	191	North West	dpt2_3m	0.389606	0.0866205	dpt2_3m	87	87	South East	dpt2_3m	0.252816	0.0271157	dpt2_3m	287	287	South South	dpt2_3m	0.208321	0.0234938	dpt2_3m	288	288	South West	dpt2_3m	0.20413	0.026227	dpt2_3m	304	304	National	dpt2_3m	0.227898	0.0137665	dpt2_3m	1424	1424
North Central	dpt2_6m	0.731877	0.0374847	dpt2_6m	267	267	North East	dpt2_6m	0.622444	0.0441933	dpt2_6m	191	191	North West	dpt2_6m	0.820319	0.0588088	dpt2_6m	87	87	South East	dpt2_6m	0.842231	0.0253171	dpt2_6m	287	287	South South	dpt2_6m	0.804146	0.0315459	dpt2_6m	288	288	South West	dpt2_6m	0.79267	0.0280819	dpt2_6m	304	304	National	dpt2_6m	0.781288	0.0143765	dpt2_6m	1424	1424
North Central	dpt2_9m	0.870408	0.0283622	dpt2_9m	267	267	North East	dpt2_9m	0.839229	0.0323721	dpt2_9m	191	191	North West	dpt2_9m	0.956321	0.0291974	dpt2_9m	87	87	South East	dpt2_9m	0.95946	0.0124703	dpt2_9m	287	287	South South	dpt2_9m	0.954092	0.014422	dpt2_9m	288	288	South West	dpt2_9m	0.955246	0.0141138	dpt2_9m	304	304	National	dpt2_9m	0.931016	0.00832947	dpt2_9m	1424	1424
North Central	dpt2_12m	0.951806	0.0171804	dpt2_12m	267	267	North East	dpt2_12m	0.940354	0.0166445	dpt2_12m	191	191	North West	dpt2_12m	0.990498	0.00868433	dpt2_12m	87	87	South East	dpt2_12m	0.989058	0.00692694	dpt2_12m	287	287	South South	dpt2_12m	0.985863	0.00652046	dpt2_12m	288	288	South West	dpt2_12m	0.97669	0.0108251	dpt2_12m	304	304	National	dpt2_12m	0.974753	0.00486823	dpt2_12m	1424	1424
North Central	dpt3_3m	0.008142	0.00482986	dpt3_3m	228	228	North East	dpt3_3m	0.0415641	0.0161889	dpt3_3m	154	154	North West	dpt3_3m	0.0672974	0.0416325	dpt3_3m	77	77	South East	dpt3_3m	0.0114541	0.00798327	dpt3_3m	263	263	South South	dpt3_3m	0.0154096	0.010765	dpt3_3m	258	258	South West	dpt3_3m	0.00722949	0.00426436	dpt3_3m	269	269	National	dpt3_3m	0.0187303	0.00481238	dpt3_3m	1249	1249
North Central	dpt3_6m	0.565175	0.0471421	dpt3_6m	228	228	North East	dpt3_6m	0.405233	0.059427	dpt3_6m	154	154	North West	dpt3_6m	0.687581	0.0575952	dpt3_6m	77	77	South East	dpt3_6m	0.653777	0.0418542	dpt3_6m	263	263	South South	dpt3_6m	0.617014	0.0343719	dpt3_6m	258	258	South West	dpt3_6m	0.551458	0.0411349	dpt3_6m	269	269	National	dpt3_6m	0.588215	0.0194434	dpt3_6m	1249	1249
North Central	dpt3_9m	0.740156	0.0498814	dpt3_9m	228	228	North East	dpt3_9m	0.71642	0.0581181	dpt3_9m	154	154	North West	dpt3_9m	0.907227	0.0441718	dpt3_9m	77	77	South East	dpt3_9m	0.861745	0.0275906	dpt3_9m	263	263	South South	dpt3_9m	0.87984	0.0255809	dpt3_9m	258	258	South West	dpt3_9m	0.875881	0.0236906	dpt3_9m	269	269	National	dpt3_9m	0.840968	0.0149871	dpt3_9m	1249	1249
North Central	dpt3_12m	0.878226	0.0351257	dpt3_12m	228	228	North East	dpt3_12m	0.878213	0.046011	dpt3_12m	154	154	North West	dpt3_12m	0.969532	0.0252769	dpt3_12m	77	77	South East	dpt3_12m	0.936133	0.016142	dpt3_12m	263	263	South South	dpt3_12m	0.964213	0.0142475	dpt3_12m	258	258	South West	dpt3_12m	0.973387	0.010627	dpt3_12m	269	269	National	dpt3_12m	0.939648	0.00938465	dpt3_12m	1249	1249
North Central	dose1_1	0.0415685	0.0175332	dose1_1	287	287	North East	dose1_1	0.0526493	0.0152295	dose1_1	228	228	North West	dose1_1	0.0837123	0.0378313	dose1_1	109	109	South East	dose1_1	0.0112392	0.00693561	dose1_1	292	292	South South	dose1_1	0.0250897	0.0111311	dose1_1	314	314	South West	dose1_1	0.00968137	0.00651988	dose1_1	324	324	National	dose1_1	0.0302273	0.00559271	dose1_1	1554	1554
North Central	dose1_2	0.251305	0.0298553	dose1_2	287	287	North East	dose1_2	0.249967	0.0391087	dose1_2	228	228	North West	dose1_2	0.401456	0.0630373	dose1_2	109	109	South East	dose1_2	0.330183	0.0302032	dose1_2	292	292	South South	dose1_2	0.259371	0.0252446	dose1_2	314	314	South West	dose1_2	0.251626	0.0259712	dose1_2	324	324	National	dose1_2	0.283277	0.0135305	dose1_2	1554	1554
North Central	dose1_3	0.618325	0.0417993	dose1_3	287	287	North East	dose1_3	0.487988	0.0402875	dose1_3	228	228	North West	dose1_3	0.631793	0.0656986	dose1_3	109	109	South East	dose1_3	0.740784	0.0296544	dose1_3	292	292	South South	dose1_3	0.668304	0.0404662	dose1_3	314	314	South West	dose1_3	0.666704	0.0337253	dose1_3	324	324	National	dose1_3	0.650464	0.0165422	dose1_3	1554	1554
North Central	dose1_4	0.789815	0.0353525	dose1_4	287	287	North East	dose1_4	0.602491	0.0397504	dose1_4	228	228	North West	dose1_4	0.772422	0.0559999	dose1_4	109	109	South East	dose1_4	0.865856	0.0189866	dose1_4	292	292	South South	dose1_4	0.789829	0.0306618	dose1_4	314	314	South West	dose1_4	0.797235	0.029714	dose1_4	324	324	National	dose1_4	0.784043	0.0137514	dose1_4	1554	1554
North Central	dose1_5	0.852521	0.0271425	dose1_5	287	287	North East	dose1_5	0.703906	0.0392078	dose1_5	228	228	North West	dose1_5	0.838276	0.0463691	dose1_5	109	109	South East	dose1_5	0.909467	0.0174926	dose1_5	292	292	South South	dose1_5	0.86971	0.0260916	dose1_5	314	314	South West	dose1_5	0.875008	0.0226473	dose1_5	324	324	National	dose1_5	0.854569	0.0113546	dose1_5	1554	1554
North Central	dose1_6	0.868945	0.0268463	dose1_6	287	287	North East	dose1_6	0.770736	0.037608	dose1_6	228	228	North West	dose1_6	0.905181	0.0318198	dose1_6	109	109	South East	dose1_6	0.947162	0.0149901	dose1_6	292	292	South South	dose1_6	0.939148	0.0144958	dose1_6	314	314	South West	dose1_6	0.920774	0.0171741	dose1_6	324	324	National	dose1_6	0.90302	0.00908331	dose1_6	1554	1554
North Central	dose1_7	0.890448	0.0252799	dose1_7	287	287	North East	dose1_7	0.828238	0.0290261	dose1_7	228	228	North West	dose1_7	0.922459	0.0286383	dose1_7	109	109	South East	dose1_7	0.966623	0.0117363	dose1_7	292	292	South South	dose1_7	0.960176	0.0120804	dose1_7	314	314	South West	dose1_7	0.940623	0.0152017	dose1_7	324	324	National	dose1_7	0.927158	0.00782718	dose1_7	1554	1554
North Central	dose1_8	0.908234	0.0242106	dose1_8	287	287	North East	dose1_8	0.862386	0.0262798	dose1_8	228	228	North West	dose1_8	0.941528	0.0232185	dose1_8	109	109	South East	dose1_8	0.970386	0.011008	dose1_8	292	292	South South	dose1_8	0.966889	0.0107131	dose1_8	314	314	South West	dose1_8	0.960912	0.0121984	dose1_8	324	324	National	dose1_8	0.942666	0.00695759	dose1_8	1554	1554
North Central	dose1_9	0.937091	0.0188889	dose1_9	287	287	North East	dose1_9	0.8759	0.0259716	dose1_9	228	228	North West	dose1_9	0.959045	0.0190877	dose1_9	109	109	South East	dose1_9	0.972242	0.0109677	dose1_9	292	292	South South	dose1_9	0.974181	0.00953686	dose1_9	314	314	South West	dose1_9	0.976186	0.0104487	dose1_9	324	324	National	dose1_9	0.956031	0.00605115	dose1_9	1554	1554
North Central	dose1_10	0.952204	0.0171323	dose1_10	287	287	North East	dose1_10	0.918869	0.0215254	dose1_10	228	228	North West	dose1_10	0.967763	0.0172361	dose1_10	109	109	South East	dose1_10	0.990105	0.00694131	dose1_10	292	292	South South	dose1_10	0.981047	0.00906425	dose1_10	314	314	South West	dose1_10	0.982387	0.00976304	dose1_10	324	324	National	dose1_10	0.970341	0.00521555	dose1_10	1554	1554
North Central	dose1_11	0.971368	0.0135015	dose1_11	287	287	North East	dose1_11	0.942546	0.0182416	dose1_11	228	228	North West	dose1_11	0.977709	0.0123686	dose1_11	109	109	South East	dose1_11	0.991046	0.00688906	dose1_11	292	292	South South	dose1_11	0.99208	0.00443753	dose1_11	314	314	South West	dose1_11	0.982387	0.00976304	dose1_11	324	324	National	dose1_11	0.97929	0.00436171	dose1_11	1554	1554
North Central	dose1_12	0.975243	0.0128631	dose1_12	287	287	North East	dose1_12	0.949689	0.016958	dose1_12	228	228	North West	dose1_12	0.986336	0.0112426	dose1_12	109	109	South East	dose1_12	0.991046	0.00688906	dose1_12	292	292	South South	dose1_12	0.996839	0.0027554	dose1_12	314	314	South West	dose1_12	0.982387	0.00976304	dose1_12	324	324	National	dose1_12	0.982471	0.00418149	dose1_12	1554	1554
North Central	dose2_1	0.00390901	0.00285103	dose2_1	267	267	North East	dose2_1	0.0121372	0.00795692	dose2_1	191	191	North West	dose2_1	0		dose2_1	87	87	South East	dose2_1	0		dose2_1	287	287	South South	dose2_1	0		dose2_1	288	288	South West	dose2_1	0		dose2_1	304	304	National	dose2_1	0.00182412	0.00092376	dose2_1	1424	1424
North Central	dose2_2	0.0174861	0.00643599	dose2_2	267	267	North East	dose2_2	0.0439232	0.0144455	dose2_2	191	191	North West	dose2_2	0.0880988	0.0455925	dose2_2	87	87	South East	dose2_2	0.0236004	0.0113986	dose2_2	287	287	South South	dose2_2	0.00342775	0.00295878	dose2_2	288	288	South West	dose2_2	0.0149685	0.0084125	dose2_2	304	304	National	dose2_2	0.0246533	0.00508931	dose2_2	1424	1424
North Central	dose2_3	0.164403	0.0240613	dose2_3	267	267	North East	dose2_3	0.222675	0.0450068	dose2_3	191	191	North West	dose2_3	0.389606	0.0866205	dose2_3	87	87	South East	dose2_3	0.252816	0.0271157	dose2_3	287	287	South South	dose2_3	0.208321	0.0234938	dose2_3	288	288	South West	dose2_3	0.20413	0.026227	dose2_3	304	304	National	dose2_3	0.227898	0.0137665	dose2_3	1424	1424
North Central	dose2_4	0.448529	0.0367646	dose2_4	267	267	North East	dose2_4	0.37445	0.0426199	dose2_4	191	191	North West	dose2_4	0.630982	0.0657481	dose2_4	87	87	South East	dose2_4	0.6533	0.0383757	dose2_4	287	287	South South	dose2_4	0.521279	0.0415052	dose2_4	288	288	South West	dose2_4	0.509538	0.0362903	dose2_4	304	304	National	dose2_4	0.530138	0.0180212	dose2_4	1424	1424
North Central	dose2_5	0.631747	0.0368122	dose2_5	267	267	North East	dose2_5	0.497438	0.0423016	dose2_5	191	191	North West	dose2_5	0.723072	0.0522853	dose2_5	87	87	South East	dose2_5	0.767638	0.03239	dose2_5	287	287	South South	dose2_5	0.680686	0.0355908	dose2_5	288	288	South West	dose2_5	0.680763	0.033132	dose2_5	304	304	National	dose2_5	0.676956	0.0158226	dose2_5	1424	1424
North Central	dose2_6	0.731877	0.0374847	dose2_6	267	267	North East	dose2_6	0.622444	0.0441933	dose2_6	191	191	North West	dose2_6	0.820319	0.0588088	dose2_6	87	87	South East	dose2_6	0.842231	0.0253171	dose2_6	287	287	South South	dose2_6	0.804146	0.0315459	dose2_6	288	288	South West	dose2_6	0.79267	0.0280819	dose2_6	304	304	National	dose2_6	0.781288	0.0143765	dose2_6	1424	1424
North Central	dose2_7	0.789162	0.0329523	dose2_7	267	267	North East	dose2_7	0.709604	0.0399601	dose2_7	191	191	North West	dose2_7	0.881683	0.0519677	dose2_7	87	87	South East	dose2_7	0.88863	0.0183993	dose2_7	287	287	South South	dose2_7	0.886422	0.0284558	dose2_7	288	288	South West	dose2_7	0.883249	0.0219015	dose2_7	304	304	National	dose2_7	0.852662	0.0121048	dose2_7	1424	1424
North Central	dose2_8	0.842507	0.0309864	dose2_8	267	267	North East	dose2_8	0.768412	0.0385182	dose2_8	191	191	North West	dose2_8	0.936732	0.034319	dose2_8	87	87	South East	dose2_8	0.931628	0.01748	dose2_8	287	287	South South	dose2_8	0.937055	0.0159062	dose2_8	288	288	South West	dose2_8	0.914627	0.0189115	dose2_8	304	304	National	dose2_8	0.898553	0.0100253	dose2_8	1424	1424
North Central	dose2_9	0.870408	0.0283622	dose2_9	267	267	North East	dose2_9	0.839229	0.0323721	dose2_9	191	191	North West	dose2_9	0.956321	0.0291974	dose2_9	87	87	South East	dose2_9	0.95946	0.0124703	dose2_9	287	287	South South	dose2_9	0.954092	0.014422	dose2_9	288	288	South West	dose2_9	0.955246	0.0141138	dose2_9	304	304	National	dose2_9	0.931016	0.00832947	dose2_9	1424	1424
North Central	dose2_10	0.908039	0.0263781	dose2_10	267	267	North East	dose2_10	0.878842	0.0243151	dose2_10	191	191	North West	dose2_10	0.97341	0.0179627	dose2_10	87	87	South East	dose2_10	0.963527	0.0118753	dose2_10	287	287	South South	dose2_10	0.954997	0.0143971	dose2_10	288	288	South West	dose2_10	0.965914	0.0132334	dose2_10	304	304	National	dose2_10	0.946199	0.00744094	dose2_10	1424	1424
North Central	dose2_11	0.918459	0.0251691	dose2_11	267	267	North East	dose2_11	0.919577	0.019099	dose2_11	191	191	North West	dose2_11	0.985073	0.00886531	dose2_11	87	87	South East	dose2_11	0.970034	0.0111257	dose2_11	287	287	South South	dose2_11	0.974442	0.00924236	dose2_11	288	288	South West	dose2_11	0.97669	0.0108251	dose2_11	304	304	National	dose2_11	0.960719	0.00633631	dose2_11	1424	1424
North Central	dose2_12	0.951806	0.0171804	dose2_12	267	267	North East	dose2_12	0.940354	0.0166445	dose2_12	191	191	North West	dose2_12	0.990498	0.00868433	dose2_12	87	87	South East	dose2_12	0.989058	0.00692694	dose2_12	287	287	South South	dose2_12	0.985863	0.00652046	dose2_12	288	288	South West	dose2_12	0.97669	0.0108251	dose2_12	304	304	National	dose2_12	0.974753	0.00486823	dose2_12	1424	1424
North Central	dose3_1	0		dose3_1	228	228	North East	dose3_1	0		dose3_1	154	154	North West	dose3_1	0		dose3_1	77	77	South East	dose3_1	0		dose3_1	263	263	South South	dose3_1	0		dose3_1	258	258	South West	dose3_1	0.00260209	0.00263597	dose3_1	269	269	National	dose3_1	0.000646011	0.000687404	dose3_1	1249	1249
North Central	dose3_2	0		dose3_2	228	228	North East	dose3_2	0.00708716	0.00586749	dose3_2	154	154	North West	dose3_2	0.0053865	0.00655367	dose3_2	77	77	South East	dose3_2	0		dose3_2	263	263	South South	dose3_2	0.00316199	0.00330486	dose3_2	258	258	South West	dose3_2	0.00260209	0.00263597	dose3_2	269	269	National	dose3_2	0.00240735	0.00119358	dose3_2	1249	1249
North Central	dose3_3	0.008142	0.00482986	dose3_3	228	228	North East	dose3_3	0.0415641	0.0161889	dose3_3	154	154	North West	dose3_3	0.0672974	0.0416325	dose3_3	77	77	South East	dose3_3	0.0114541	0.00798327	dose3_3	263	263	South South	dose3_3	0.0154096	0.010765	dose3_3	258	258	South West	dose3_3	0.00722949	0.00426436	dose3_3	269	269	National	dose3_3	0.0187303	0.00481238	dose3_3	1249	1249
North Central	dose3_4	0.137231	0.0230019	dose3_4	228	228	North East	dose3_4	0.163034	0.0504111	dose3_4	154	154	North West	dose3_4	0.372073	0.0948826	dose3_4	77	77	South East	dose3_4	0.184771	0.0265334	dose3_4	263	263	South South	dose3_4	0.204241	0.0276769	dose3_4	258	258	South West	dose3_4	0.171707	0.0290775	dose3_4	269	269	National	dose3_4	0.193757	0.0149997	dose3_4	1249	1249
North Central	dose3_5	0.357438	0.0497102	dose3_5	228	228	North East	dose3_5	0.302389	0.0596843	dose3_5	154	154	North West	dose3_5	0.548301	0.0638677	dose3_5	77	77	South East	dose3_5	0.5068	0.0413381	dose3_5	263	263	South South	dose3_5	0.459796	0.0391262	dose3_5	258	258	South West	dose3_5	0.367934	0.0356959	dose3_5	269	269	National	dose3_5	0.425661	0.0193205	dose3_5	1249	1249
North Central	dose3_6	0.565175	0.0471421	dose3_6	228	228	North East	dose3_6	0.405233	0.059427	dose3_6	154	154	North West	dose3_6	0.687581	0.0575952	dose3_6	77	77	South East	dose3_6	0.653777	0.0418542	dose3_6	263	263	South South	dose3_6	0.617014	0.0343719	dose3_6	258	258	South West	dose3_6	0.551458	0.0411349	dose3_6	269	269	National	dose3_6	0.588215	0.0194434	dose3_6	1249	1249
North Central	dose3_7	0.655361	0.0501271	dose3_7	228	228	North East	dose3_7	0.543136	0.0648814	dose3_7	154	154	North West	dose3_7	0.742105	0.0523195	dose3_7	77	77	South East	dose3_7	0.775478	0.0320172	dose3_7	263	263	South South	dose3_7	0.727321	0.0331107	dose3_7	258	258	South West	dose3_7	0.713572	0.0336537	dose3_7	269	269	National	dose3_7	0.708026	0.0173394	dose3_7	1249	1249
North Central	dose3_8	0.704682	0.0496296	dose3_8	228	228	North East	dose3_8	0.642722	0.056828	dose3_8	154	154	North West	dose3_8	0.881549	0.0517554	dose3_8	77	77	South East	dose3_8	0.820801	0.0320092	dose3_8	263	263	South South	dose3_8	0.824864	0.0320338	dose3_8	258	258	South West	dose3_8	0.821292	0.0272751	dose3_8	269	269	National	dose3_8	0.793277	0.0164604	dose3_8	1249	1249
North Central	dose3_9	0.740156	0.0498814	dose3_9	228	228	North East	dose3_9	0.71642	0.0581181	dose3_9	154	154	North West	dose3_9	0.907227	0.0441718	dose3_9	77	77	South East	dose3_9	0.861745	0.0275906	dose3_9	263	263	South South	dose3_9	0.87984	0.0255809	dose3_9	258	258	South West	dose3_9	0.875881	0.0236906	dose3_9	269	269	National	dose3_9	0.840968	0.0149871	dose3_9	1249	1249
North Central	dose3_10	0.814095	0.0394804	dose3_10	228	228	North East	dose3_10	0.758877	0.057161	dose3_10	154	154	North West	dose3_10	0.942198	0.0353789	dose3_10	77	77	South East	dose3_10	0.904583	0.022286	dose3_10	263	263	South South	dose3_10	0.913132	0.0234616	dose3_10	258	258	South West	dose3_10	0.916448	0.0187225	dose3_10	269	269	National	dose3_10	0.885439	0.012482	dose3_10	1249	1249
North Central	dose3_11	0.848282	0.0347854	dose3_11	228	228	North East	dose3_11	0.809772	0.0482603	dose3_11	154	154	North West	dose3_11	0.969532	0.0252769	dose3_11	77	77	South East	dose3_11	0.913014	0.021228	dose3_11	263	263	South South	dose3_11	0.931983	0.0226538	dose3_11	258	258	South West	dose3_11	0.954603	0.0134894	dose3_11	269	269	National	dose3_11	0.91288	0.0108739	dose3_11	1249	1249
North Central	dose3_12	0.878226	0.0351257	dose3_12	228	228	North East	dose3_12	0.878213	0.046011	dose3_12	154	154	North West	dose3_12	0.969532	0.0252769	dose3_12	77	77	South East	dose3_12	0.936133	0.016142	dose3_12	263	263	South South	dose3_12	0.964213	0.0142475	dose3_12	258	258	South West	dose3_12	0.973387	0.010627	dose3_12	269	269	National	dose3_12	0.939648	0.00938465	dose3_12	1249	1249
North Central	reg_tot_population	2.88316e+07	2.72738e-09	reg_tot_population	864	864	North East	reg_tot_population	2.58251e+07	6.10285e-10	reg_tot_population	1184	1184	North West	reg_tot_population	4.74665e+07	2.09091e-09	reg_tot_population	1780	1780	South East	reg_tot_population	2.14565e+07	3.66801e-09	reg_tot_population	557	557	South South	reg_tot_population	2.82325e+07	5.64918e-09	reg_tot_population	735	735	South West	reg_tot_population	3.882e+07	5.33475e-09	reg_tot_population	714	714
North Central	reg_u5_population	5.2319e+06	4.16682e-10	reg_u5_population	864	864	North East	reg_u5_population	4.94046e+06	7.12e-10	reg_u5_population	1184	1184	North West	reg_u5_population	9.49955e+06	8.2143e-10	reg_u5_population	1780	1780	South East	reg_u5_population	2.55213e+06	7.64169e-10	reg_u5_population	557	557	South South	reg_u5_population	3.48509e+06	1.04614e-10	reg_u5_population	735	735	South West	reg_u5_population	4.92115e+06	1.56905e-10	reg_u5_population	714	714
