# Supplementary material for: Effects of geographic and economic heterogeneity on the burden of rotavirus diarrhea and the impact and cost-effectiveness of vaccination in Nigeria
Source: PLoS One. 2020 May 29;15(5):e0232941. doi: 10.1371/journal.pone.0232941 (PMC7259699; doi:10.1371/journal.pone.0232941)
Supplement: S1 Table — Socioeconomic subpopulations of children in each region were grouped into quintiles using an household asset-based index. ‘Average Nigeria perspective’ incremental cost-effectiveness ratio (ICER) base case estimates assumed Gavi subsidies for the first 5 years of vaccine introduction. (XLSX) [file pone.0232941.s008.xlsx]

## Sheet: Sheet1
Vaccine	Region	Wealth quintile	Burden (RV deaths / 1,000 births)	RV Deaths / year	Vaccine Benefits (RV deaths averted / 1,000 births)	RV Deaths Averted / year	Vaccine % Reduction	Averted Costs of Illness ($ / 1,000 births)	Average Nigeria Perspective Vaccination Costs ($ / 1,000 births)	Average Nigeria Perspective ICER ($ / DALY averted)
General	South West	Poorest	6.36 (4.67; 8.45)	1,332 (979; 1,770)	1.58 (0.97; 2.38)	332 (204; 499)	25 (17; 33)	1,302 (889; 1,735)	3,579 (2,566; 5,060)	42 (17; 92)
		Poorer	6.15 (4.52; 8.17)	1,288 (946; 1,711)	1.82 (1.12; 2.74)	381 (235; 574)	30 (20; 39)	1,645 (1,124; 2,190)	4,021 (2,883; 5,685)	38 (14; 87)
		Middle	4.22 (3.10; 5.61)	885 (650; 1,176)	1.40 (0.86; 2.10)	293 (180; 440)	33 (23; 44)	2,152 (1,470; 2,859)	4,597 (3,295; 6,499)	51 (16; 122)
		Richer	2.97 (2.18; 3.94)	622 (457; 826)	1.06 (0.65; 1.60)	223 (137; 335)	36 (24; 48)	2,631 (1,797; 3,493)	4,945 (3,545; 6,992)	64 (14; 163)
		Richest	2.42 (1.77; 3.21)	506 (372; 673)	0.97 (0.60; 1.46)	203 (125; 306)	40 (27; 53)	3,834 (2,623; 5,085)	5,457 (3,912; 7,715)	49 (-11; 165)
	South South	Poorest	5.04 (3.71; 6.67)	734 (540; 972)	0.82 (0.50; 1.24)	120 (074; 180)	16 (11; 22)	676 (458; 908)	2,524 (1,817; 3,551)	66 (32; 136)
		Poorer	3.61 (2.66; 4.78)	526 (387; 697)	1.18 (0.73; 1.79)	173 (106; 260)	33 (22; 44)	1,958 (1,340; 2,618)	4,280 (3,080; 6,020)	58 (19; 136)
		Middle	3.05 (2.24; 4.04)	444 (327; 588)	0.92 (0.57; 1.39)	134 (082; 202)	30 (21; 41)	2,146 (1,462; 2,876)	4,242 (3,052; 5,966)	67 (18; 167)
		Richer	2.81 (2.07; 3.73)	410 (302; 543)	0.99 (0.61; 1.49)	144 (089; 217)	35 (24; 47)	2,544 (1,740; 3,400)	4,907 (3,531; 6,903)	70 (18; 177)
		Richest	2.62 (1.93; 3.47)	382 (281; 506)	0.98 (0.60; 1.48)	143 (088; 215)	37 (26; 50)	3,364 (2,299; 4,486)	5,310 (3,821; 7,469)	58 (2; 172)
	South East	Poorest	5.94 (4.36; 7.84)	628 (461; 828)	1.95 (1.19; 2.94)	206 (126; 310)	33 (22; 44)	1,249 (853; 1,665)	4,211 (3,038; 5,900)	45 (21; 92)
		Poorer	5.44 (3.99; 7.18)	575 (422; 758)	1.87 (1.15; 2.82)	198 (121; 298)	34 (23; 46)	1,277 (872; 1,702)	4,843 (3,494; 6,786)	56 (27; 114)
		Middle	4.50 (3.30; 5.93)	475 (349; 627)	1.61 (0.99; 2.43)	170 (104; 257)	36 (25; 48)	1,432 (978; 1,909)	4,708 (3,397; 6,597)	60 (28; 124)
		Richer	4.34 (3.18; 5.72)	458 (336; 605)	1.53 (0.93; 2.30)	161 (099; 243)	35 (24; 47)	1,530 (1,045; 2,037)	5,126 (3,698; 7,182)	69 (33; 143)
		Richest	3.24 (2.38; 4.27)	342 (251; 451)	1.31 (0.80; 1.97)	138 (085; 208)	40 (28; 54)	2,697 (1,843; 3,593)	5,499 (3,967; 7,706)	63 (18; 152)
	North West	Poorest	13.73 (10.13; 18.19)	5,437 (4,013; 7,204)	0.34 (0.21; 0.51)	136 (082; 203)	2 (2; 3)	069 (046; 092)	349 (249; 491)	24 (12; 48)
		Poorer	11.98 (8.84; 15.87)	4,742 (3,501; 6,284)	0.35 (0.21; 0.53)	139 (084; 209)	3 (2; 4)	088 (060; 119)	463 (331; 652)	31 (16; 63)
		Middle	11.26 (8.31; 14.92)	4,458 (3,291; 5,908)	0.52 (0.31; 0.77)	204 (124; 306)	5 (3; 6)	175 (118; 235)	645 (462; 908)	27 (13; 56)
		Richer	11.19 (8.26; 14.83)	4,431 (3,271; 5,871)	0.67 (0.41; 1.00)	264 (161; 395)	6 (4; 8)	256 (173; 341)	1,080 (773; 1,521)	36 (18; 74)
		Richest	9.54 (7.04; 12.64)	3,778 (2,789; 5,006)	1.81 (1.11; 2.69)	717 (438; 1,067)	19 (13; 25)	1,409 (958; 1,869)	2,584 (1,849; 3,637)	19 (4; 50)
	North East	Poorest	11.66 (8.61; 15.48)	2,428 (1,792; 3,223)	0.48 (0.29; 0.73)	099 (061; 151)	4 (3; 6)	037 (026; 051)	652 (471; 910)	38 (22; 70)
		Poorer	11.44 (8.44; 15.19)	2,382 (1,757; 3,162)	0.91 (0.56; 1.38)	189 (116; 287)	8 (5; 11)	091 (062; 123)	1,112 (803; 1,553)	33 (19; 61)
		Middle	9.18 (6.77; 12.18)	1,910 (1,410; 2,536)	0.98 (0.60; 1.48)	204 (126; 308)	11 (7; 14)	226 (155; 303)	1,473 (1,064; 2,057)	38 (20; 72)
		Richer	9.04 (6.67; 12.01)	1,883 (1,389; 2,499)	0.87 (0.54; 1.32)	182 (112; 275)	10 (7; 13)	273 (187; 365)	1,557 (1,125; 2,175)	43 (23; 83)
		Richest	5.05 (3.72; 6.70)	1,051 (775; 1,395)	0.95 (0.59; 1.44)	199 (123; 300)	19 (13; 25)	1,117 (765; 1,495)	2,807 (2,028; 3,921)	52 (20; 115)
	North Central	Poorest	7.37 (5.38; 9.84)	1,646 (1,200; 2,197)	0.79 (0.48; 1.18)	175 (106; 264)	11 (7; 14)	499 (339; 671)	1,450 (1,045; 2,042)	36 (15; 77)
		Poorer	6.54 (4.77; 8.72)	1,459 (1,064; 1,947)	0.81 (0.49; 1.22)	181 (110; 272)	12 (8; 17)	616 (418; 827)	2,319 (1,670; 3,265)	62 (30; 127)
		Middle	6.38 (4.65; 8.52)	1,425 (1,039; 1,901)	1.00 (0.61; 1.50)	223 (136; 335)	16 (11; 21)	946 (643; 1,262)	2,783 (2,005; 3,918)	54 (23; 116)
		Richer	6.10 (4.45; 8.14)	1,361 (993; 1,817)	1.36 (0.83; 2.03)	303 (185; 454)	22 (15; 30)	1,413 (961; 1,884)	3,714 (2,675; 5,228)	50 (20; 110)
		Richest	3.50 (2.55; 4.67)	781 (569; 1,042)	0.98 (0.60; 1.46)	219 (133; 326)	28 (19; 37)	2,588 (1,763; 3,436)	4,367 (3,146; 6,148)	53 (6; 147)
ROTASIIL	South West	Poorest	6.36 (4.67; 8.45)	1,332 (979; 1,770)	1.58 (0.97; 2.38)	332 (204; 499)	25 (17; 33)	1,302 (889; 1,735)	3,408 (2,419; 4,857)	39 (15; 88)
		Poorer	6.15 (4.52; 8.17)	1,288 (946; 1,711)	1.82 (1.12; 2.74)	381 (235; 574)	30 (20; 39)	1,645 (1,124; 2,190)	3,829 (2,718; 5,457)	35 (12; 82)
		Middle	4.22 (3.10; 5.61)	885 (650; 1,176)	1.40 (0.86; 2.10)	293 (180; 440)	33 (23; 44)	2,152 (1,470; 2,859)	4,377 (3,107; 6,239)	47 (13; 116)
		Richer	2.97 (2.18; 3.94)	622 (457; 826)	1.06 (0.65; 1.60)	223 (137; 335)	36 (24; 48)	2,631 (1,797; 3,493)	4,709 (3,342; 6,711)	58 (9; 154)
		Richest	2.42 (1.77; 3.21)	506 (372; 673)	0.97 (0.60; 1.46)	203 (125; 306)	40 (27; 53)	3,834 (2,623; 5,085)	5,196 (3,912; 7,406)	41 (-17; 155)
	South South	Poorest	5.04 (3.71; 6.67)	734 (540; 972)	0.82 (0.50; 1.24)	120 (074; 180)	16 (11; 22)	676 (458; 908)	2,404 (1,702; 3,386)	62 (29; 128)
		Poorer	3.61 (2.66; 4.78)	526 (387; 697)	1.18 (0.73; 1.79)	173 (106; 260)	33 (22; 44)	1,958 (1,340; 2,618)	4,076 (2,886; 5,741)	53 (15; 126)
		Middle	3.05 (2.24; 4.04)	444 (327; 588)	0.92 (0.57; 1.39)	134 (082; 202)	30 (21; 41)	2,146 (1,462; 2,876)	4,039 (2,861; 5,690)	60 (13; 154)
		Richer	2.81 (2.07; 3.73)	410 (302; 543)	0.99 (0.61; 1.49)	144 (089; 217)	35 (24; 47)	2,544 (1,740; 3,400)	4,673 (3,310; 6,583)	63 (12; 163)
		Richest	2.62 (1.93; 3.47)	382 (281; 506)	0.98 (0.60; 1.48)	143 (088; 215)	37 (26; 50)	3,364 (2,299; 4,486)	5,057 (3,581; 7,123)	51 (-5; 157)
	South East	Poorest	5.94 (4.36; 7.84)	628 (461; 828)	1.95 (1.19; 2.94)	206 (126; 310)	33 (22; 44)	1,249 (853; 1,665)	4,010 (2,836; 5,700)	42 (19; 86)
		Poorer	5.44 (3.99; 7.18)	575 (422; 758)	1.87 (1.15; 2.82)	198 (121; 298)	34 (23; 46)	1,277 (872; 1,702)	4,612 (3,262; 6,556)	52 (25; 106)
		Middle	4.50 (3.30; 5.93)	475 (349; 627)	1.61 (0.99; 2.43)	170 (104; 257)	36 (25; 48)	1,432 (978; 1,909)	4,484 (3,172; 6,374)	56 (25; 116)
		Richer	4.34 (3.18; 5.72)	458 (336; 605)	1.53 (0.93; 2.30)	161 (099; 243)	35 (24; 47)	1,530 (1,045; 2,037)	4,881 (3,453; 6,939)	65 (29; 134)
		Richest	3.24 (2.38; 4.27)	342 (251; 451)	1.31 (0.80; 1.97)	138 (085; 208)	40 (28; 54)	2,697 (1,843; 3,593)	5,237 (3,704; 7,444)	57 (14; 141)
	North West	Poorest	13.73 (10.13; 18.19)	5,437 (4,013; 7,204)	0.34 (0.21; 0.51)	136 (082; 203)	2 (2; 3)	069 (046; 092)	332 (236; 474)	23 (11; 45)
		Poorer	11.98 (8.84; 15.87)	4,742 (3,501; 6,284)	0.35 (0.21; 0.53)	139 (084; 209)	3 (2; 4)	088 (060; 119)	441 (314; 630)	29 (15; 58)
		Middle	11.26 (8.31; 14.92)	4,458 (3,291; 5,908)	0.52 (0.31; 0.77)	204 (124; 306)	5 (3; 6)	175 (118; 235)	614 (437; 878)	25 (11; 52)
		Richer	11.19 (8.26; 14.83)	4,431 (3,271; 5,871)	0.67 (0.41; 1.00)	264 (161; 395)	6 (4; 8)	256 (173; 341)	1,029 (732; 1,471)	34 (16; 69)
		Richest	9.54 (7.04; 12.64)	3,778 (2,789; 5,006)	1.81 (1.11; 2.69)	717 (438; 1,067)	19 (13; 25)	1,409 (958; 1,869)	2,460 (1,752; 3,517)	17 (2; 46)
	North East	Poorest	11.66 (8.61; 15.48)	2,428 (1,792; 3,223)	0.48 (0.29; 0.73)	099 (061; 151)	4 (3; 6)	037 (026; 051)	621 (439; 887)	36 (20; 67)
		Poorer	11.44 (8.44; 15.19)	2,382 (1,757; 3,162)	0.91 (0.56; 1.38)	189 (116; 287)	8 (5; 11)	091 (062; 123)	1,059 (750; 1,514)	31 (18; 59)
		Middle	9.18 (6.77; 12.18)	1,910 (1,410; 2,536)	0.98 (0.60; 1.48)	204 (126; 308)	11 (7; 14)	226 (155; 303)	1,403 (993; 2,005)	35 (19; 69)
		Richer	9.04 (6.67; 12.01)	1,883 (1,389; 2,499)	0.87 (0.54; 1.32)	182 (112; 275)	10 (7; 13)	273 (187; 365)	1,483 (1,050; 2,120)	41 (21; 80)
		Richest	5.05 (3.72; 6.70)	1,051 (775; 1,395)	0.95 (0.59; 1.44)	199 (123; 300)	19 (13; 25)	1,117 (765; 1,495)	2,673 (1,893; 3,821)	48 (17; 110)
	North Central	Poorest	7.37 (5.38; 9.84)	1,646 (1,200; 2,197)	0.79 (0.48; 1.18)	175 (106; 264)	11 (7; 14)	499 (339; 671)	1,381 (980; 1,962)	33 (13; 73)
		Poorer	6.54 (4.77; 8.72)	1,459 (1,064; 1,947)	0.81 (0.49; 1.22)	181 (110; 272)	12 (8; 17)	616 (418; 827)	2,208 (1,567; 3,137)	58 (27; 121)
		Middle	6.38 (4.65; 8.52)	1,425 (1,039; 1,901)	1.00 (0.61; 1.50)	223 (136; 335)	16 (11; 21)	946 (643; 1,262)	2,650 (1,881; 3,766)	50 (21; 110)
		Richer	6.10 (4.45; 8.14)	1,361 (993; 1,817)	1.36 (0.83; 2.03)	303 (185; 454)	22 (15; 30)	1,413 (961; 1,884)	3,536 (2,510; 5,025)	46 (17; 105)
		Richest	3.50 (2.55; 4.67)	781 (569; 1,042)	0.98 (0.60; 1.46)	219 (133; 326)	28 (19; 37)	2,588 (1,763; 3,436)	4,159 (2,952; 5,909)	47 (1; 139)
ROTARIX	South West	Poorest	6.36 (4.67; 8.45)	1,332 (979; 1,770)	1.75 (1.06; 2.61)	368 (222; 547)	28 (106; 261)	1,444 (982; 1,907)	3,491 (2,587; 4,695)	34 (14; 92)
		Poorer	6.15 (4.52; 8.17)	1,288 (946; 1,711)	2.01 (1.21; 2.99)	422 (254; 626)	33 (22; 43)	1,820 (1,234; 2,401)	3,912 (2,899; 5,261)	31 (11; 87)
		Middle	4.22 (3.10; 5.61)	885 (650; 1,176)	1.52 (0.92; 2.27)	319 (193; 475)	36 (25; 48)	2,344 (1,597; 3,101)	4,402 (3,262; 5,920)	40 (11; 122)
		Richer	2.97 (2.18; 3.94)	622 (457; 826)	1.14 (0.69; 1.71)	240 (145; 357)	39 (26; 51)	2,831 (1,931; 3,748)	4,677 (3,466; 6,290)	47 (6; 163)
		Richest	2.42 (1.77; 3.21)	506 (372; 673)	1.03 (0.63; 1.54)	217 (125; 323)	43 (29; 57)	4,084 (2,788; 5,411)	5,110 (3,786; 6,872)	29 (-21; 165)
	South South	Poorest	5.04 (3.71; 6.67)	734 (540; 972)	0.97 (0.60; 1.44)	141 (087; 210)	19 (60; 144)	796 (539; 1,052)	2,613 (1,922; 3,491)	55 (27; 113)
		Poorer	3.61 (2.66; 4.78)	526 (387; 697)	1.28 (0.79; 1.91)	187 (115; 278)	36 (24; 47)	2,122 (1,436; 2,799)	4,054 (2,982; 5,417)	44 (12; 109)
		Middle	3.05 (2.24; 4.04)	444 (327; 588)	1.03 (0.63; 1.54)	150 (092; 224)	34 (23; 45)	2,401 (1,628; 3,174)	4,159 (3,059; 5,557)	50 (9; 131)
		Richer	2.81 (2.07; 3.73)	410 (302; 543)	1.07 (0.66; 1.60)	156 (096; 233)	38 (26; 50)	2,753 (1,869; 3,645)	4,647 (3,418; 6,209)	52 (8; 139)
		Richest	2.62 (1.93; 3.47)	382 (281; 506)	1.03 (0.63; 1.54)	150 (093; 225)	39 (27; 52)	3,537 (2,398; 4,678)	4,877 (3,587; 6,516)	38 (-10; 131)
	South East	Poorest	5.94 (4.36; 7.84)	628 (461; 828)	2.11 (1.30; 3.15)	223 (137; 333)	35 (130; 315)	1,352 (931; 1,796)	4,017 (2,953; 5,354)	37 (17; 75)
		Poorer	5.44 (3.99; 7.18)	575 (422; 758)	2.01 (1.24; 3.01)	212 (131; 318)	37 (25; 49)	1,372 (944; 1,825)	4,583 (3,369; 6,109)	47 (22; 92)
		Middle	4.50 (3.30; 5.93)	475 (349; 627)	1.75 (1.08; 2.62)	185 (114; 276)	39 (27; 52)	1,552 (1,069; 2,063)	4,496 (3,306; 5,994)	49 (22; 100)
		Richer	4.34 (3.18; 5.72)	458 (336; 605)	1.62 (1.00; 2.42)	171 (105; 256)	37 (26; 49)	1,620 (1,115; 2,153)	4,779 (3,514; 6,370)	58 (26; 116)
		Richest	3.24 (2.38; 4.27)	342 (251; 451)	1.38 (0.85; 2.06)	146 (090; 218)	43 (29; 57)	2,838 (1,954; 3,769)	5,093 (3,744; 6,789)	48 (10; 117)
	North West	Poorest	13.73 (10.13; 18.19)	5,437 (4,013; 7,204)	0.42 (0.25; 0.62)	165 (100; 246)	3 (25; 62)	084 (056; 110)	377 (280; 503)	21 (11; 40)
		Poorer	11.98 (8.84; 15.87)	4,742 (3,501; 6,284)	0.43 (0.26; 0.64)	170 (101; 252)	4 (2; 5)	108 (072; 142)	500 (372; 668)	27 (15; 53)
		Middle	11.26 (8.31; 14.92)	4,458 (3,291; 5,908)	0.62 (0.37; 0.92)	246 (147; 365)	6 (4; 7)	211 (141; 277)	688 (512; 919)	23 (11; 46)
		Richer	11.19 (8.26; 14.83)	4,431 (3,271; 5,871)	0.78 (0.47; 1.15)	307 (185; 457)	7 (5; 9)	297 (200; 391)	1,113 (828; 1,487)	31 (16; 62)
		Richest	9.54 (7.04; 12.64)	3,778 (2,789; 5,006)	1.98 (1.21; 2.97)	785 (478; 1,175)	21 (14; 27)	1,543 (1,044; 2,041)	2,507 (1,865; 3,347)	14 (2; 39)
	North East	Poorest	11.66 (8.61; 15.48)	2,428 (1,792; 3,223)	0.60 (0.36; 0.88)	125 (075; 183)	5 (36; 88)	047 (031; 062)	720 (534; 962)	33 (20; 60)
		Poorer	11.44 (8.44; 15.19)	2,382 (1,757; 3,162)	1.12 (0.68; 1.64)	233 (141; 341)	10 (7; 13)	112 (075; 148)	1,206 (895; 1,610)	29 (17; 53)
		Middle	9.18 (6.77; 12.18)	1,910 (1,410; 2,536)	1.14 (0.69; 1.68)	238 (144; 350)	12 (8; 16)	265 (178; 350)	1,514 (1,123; 2,021)	32 (18; 61)
		Richer	9.04 (6.67; 12.01)	1,883 (1,389; 2,499)	0.99 (0.61; 1.46)	207 (126; 304)	11 (7; 15)	311 (210; 411)	1,556 (1,154; 2,077)	37 (20; 71)
		Richest	5.05 (3.72; 6.70)	1,051 (775; 1,395)	1.09 (0.67; 1.61)	227 (139; 335)	22 (15; 29)	1,276 (862; 1,692)	2,813 (2,087; 3,756)	41 (15; 94)
	North Central	Poorest	7.37 (5.38; 9.84)	1,646 (1,200; 2,197)	0.97 (0.59; 1.44)	216 (132; 322)	13 (9; 17)	616 (419; 815)	1,579 (1,167; 2,115)	29 (12; 62)
		Poorer	6.54 (4.77; 8.72)	1,459 (1,064; 1,947)	0.98 (0.60; 1.46)	219 (133; 325)	15 (10; 20)	746 (507; 986)	2,477 (1,831; 3,317)	52 (25; 105)
		Middle	6.38 (4.65; 8.52)	1,425 (1,039; 1,901)	1.15 (0.70; 1.71)	256 (156; 381)	18 (12; 24)	1,085 (739; 1,436)	2,811 (2,078; 3,765)	44 (19; 94)
		Richer	6.10 (4.45; 8.14)	1,361 (993; 1,817)	1.54 (0.94; 2.30)	345 (210; 513)	25 (17; 34)	1,607 (1,094; 2,126)	3,718 (2,748; 4,979)	40 (15; 88)
		Richest	3.50 (2.55; 4.67)	781 (569; 1,042)	1.06 (0.65; 1.58)	237 (145; 353)	30 (21; 40)	2,798 (1,912; 3,709)	4,150 (3,067; 5,557)	37 (-2; 112)
ROTAVAC 5D	South West	Poorest	6.36 (4.67; 8.45)	1,332 (979; 1,770)	1.58 (0.97; 2.38)	332 (204; 499)	25 (17; 33)	1,302 (889; 1,735)	3,636 (2,613; 5,077)	43 (18; 94)
		Poorer	6.15 (4.52; 8.17)	1,288 (946; 1,711)	1.82 (1.12; 2.74)	381 (235; 574)	30 (20; 39)	1,645 (1,124; 2,190)	4,085 (2,936; 5,704)	39 (15; 88)
		Middle	4.22 (3.10; 5.61)	885 (650; 1,176)	1.40 (0.86; 2.10)	293 (180; 440)	33 (23; 44)	2,152 (1,470; 2,859)	4,670 (3,356; 6,521)	53 (17; 124)
		Richer	2.97 (2.18; 3.94)	622 (457; 826)	1.06 (0.65; 1.60)	223 (137; 335)	36 (24; 48)	2,631 (1,797; 3,493)	5,024 (3,610; 7,015)	66 (16; 166)
		Richest	2.42 (1.77; 3.21)	506 (372; 673)	0.97 (0.60; 1.46)	203 (125; 306)	40 (27; 53)	3,834 (2,623; 5,085)	5,544 (3,984; 7,741)	52 (-10; 168)
	South South	Poorest	5.04 (3.71; 6.67)	734 (540; 972)	0.82 (0.50; 1.24)	120 (074; 180)	16 (11; 22)	676 (458; 908)	2,565 (1,837; 3,567)	68 (32; 136)
		Poorer	3.61 (2.66; 4.78)	526 (387; 697)	1.18 (0.73; 1.79)	173 (106; 260)	33 (22; 44)	1,958 (1,340; 2,618)	4,349 (3,114; 6,047)	59 (20; 136)
		Middle	3.05 (2.24; 4.04)	444 (327; 588)	0.92 (0.57; 1.39)	134 (082; 202)	30 (21; 41)	2,146 (1,462; 2,876)	4,310 (3,087; 5,994)	69 (19; 167)
		Richer	2.81 (2.07; 3.73)	410 (302; 543)	0.99 (0.61; 1.49)	144 (089; 217)	35 (24; 47)	2,544 (1,740; 3,400)	4,986 (3,571; 6,934)	73 (18; 177)
		Richest	2.62 (1.93; 3.47)	382 (281; 506)	0.98 (0.60; 1.48)	143 (088; 215)	37 (26; 50)	3,364 (2,299; 4,486)	5,395 (3,864; 7,503)	61 (2; 174)
	South East	Poorest	5.94 (4.36; 7.84)	628 (461; 828)	1.95 (1.19; 2.94)	206 (126; 310)	33 (22; 44)	1,249 (853; 1,665)	4,278 (3,080; 5,999)	46 (21; 95)
		Poorer	5.44 (3.99; 7.18)	575 (422; 758)	1.87 (1.15; 2.82)	198 (121; 298)	34 (23; 46)	1,277 (872; 1,702)	4,921 (3,542; 6,900)	57 (28; 116)
		Middle	4.50 (3.30; 5.93)	475 (349; 627)	1.61 (0.99; 2.43)	170 (104; 257)	36 (25; 48)	1,432 (978; 1,909)	4,784 (3,444; 6,708)	61 (28; 127)
		Richer	4.34 (3.18; 5.72)	458 (336; 605)	1.53 (0.93; 2.30)	161 (099; 243)	35 (24; 47)	1,530 (1,045; 2,037)	5,208 (3,749; 7,303)	71 (33; 147)
		Richest	3.24 (2.38; 4.27)	342 (251; 451)	1.31 (0.80; 1.97)	138 (085; 208)	40 (28; 54)	2,697 (1,843; 3,593)	5,588 (4,022; 7,835)	65 (19; 156)
	North West	Poorest	13.73 (10.13; 18.19)	5,437 (4,013; 7,204)	0.34 (0.21; 0.51)	136 (082; 203)	2 (2; 3)	069 (046; 092)	354 (253; 492)	25 (13; 47)
		Poorer	11.98 (8.84; 15.87)	4,742 (3,501; 6,284)	0.35 (0.21; 0.53)	139 (084; 209)	3 (2; 4)	088 (060; 119)	470 (336; 654)	32 (17; 62)
		Middle	11.26 (8.31; 14.92)	4,458 (3,291; 5,908)	0.52 (0.31; 0.77)	204 (124; 306)	5 (3; 6)	175 (118; 235)	655 (468; 910)	27 (13; 55)
		Richer	11.19 (8.26; 14.83)	4,431 (3,271; 5,871)	0.67 (0.41; 1.00)	264 (161; 395)	6 (4; 8)	256 (173; 341)	1,098 (783; 1,525)	37 (19; 73)
		Richest	9.54 (7.04; 12.64)	3,778 (2,789; 5,006)	1.81 (1.11; 2.69)	717 (438; 1,067)	19 (13; 25)	1,409 (958; 1,869)	2,625 (1,873; 3,647)	20 (4; 50)
	North East	Poorest	11.66 (8.61; 15.48)	2,428 (1,792; 3,223)	0.48 (0.29; 0.73)	099 (061; 151)	4 (3; 6)	037 (026; 051)	662 (478; 919)	38 (22; 71)
		Poorer	11.44 (8.44; 15.19)	2,382 (1,757; 3,162)	0.91 (0.56; 1.38)	189 (116; 287)	8 (5; 11)	091 (062; 123)	1,130 (816; 1,568)	34 (19; 63)
		Middle	9.18 (6.77; 12.18)	1,910 (1,410; 2,536)	0.98 (0.60; 1.48)	204 (126; 308)	11 (7; 14)	226 (155; 303)	1,496 (1,081; 2,077)	38 (21; 73)
		Richer	9.04 (6.67; 12.01)	1,883 (1,389; 2,499)	0.87 (0.54; 1.32)	182 (112; 275)	10 (7; 13)	273 (187; 365)	1,582 (1,144; 2,197)	44 (24; 85)
		Richest	5.05 (3.72; 6.70)	1,051 (775; 1,395)	0.95 (0.59; 1.44)	199 (123; 300)	19 (13; 25)	1,117 (765; 1,495)	2,852 (2,061; 3,960)	53 (21; 118)
	North Central	Poorest	7.37 (5.38; 9.84)	1,646 (1,200; 2,197)	0.79 (0.48; 1.18)	175 (106; 264)	11 (7; 14)	499 (339; 671)	1,473 (1,064; 2,057)	36 (16; 78)
		Poorer	6.54 (4.77; 8.72)	1,459 (1,064; 1,947)	0.81 (0.49; 1.22)	181 (110; 272)	12 (8; 17)	616 (418; 827)	2,356 (1,702; 3,289)	63 (31; 129)
		Middle	6.38 (4.65; 8.52)	1,425 (1,039; 1,901)	1.00 (0.61; 1.50)	223 (136; 335)	16 (11; 21)	946 (643; 1,262)	2,828 (2,042; 3,948)	55 (25; 118)
		Richer	6.10 (4.45; 8.14)	1,361 (993; 1,817)	1.36 (0.83; 2.03)	303 (185; 454)	22 (15; 30)	1,413 (961; 1,884)	3,773 (2,725; 5,268)	51 (21; 112)
		Richest	3.50 (2.55; 4.67)	781 (569; 1,042)	0.98 (0.60; 1.46)	219 (133; 326)	28 (19; 37)	2,588 (1,763; 3,436)	4,437 (3,205; 6,195)	55 (8; 150)
ROTASIIL LQ	South West	Poorest	6.36 (4.67; 8.45)	1,332 (979; 1,770)	1.58 (0.97; 2.38)	332 (204; 499)	25 (17; 33)	1,302 (889; 1,735)	4,012 (2,914; 5,557)	50 (22; 104)
		Poorer	6.15 (4.52; 8.17)	1,288 (946; 1,711)	1.82 (1.12; 2.74)	381 (235; 574)	30 (20; 39)	1,645 (1,124; 2,190)	4,508 (3,274; 6,244)	46 (19; 99)
		Middle	4.22 (3.10; 5.61)	885 (650; 1,176)	1.40 (0.86; 2.10)	293 (180; 440)	33 (23; 44)	2,152 (1,470; 2,859)	5,153 (3,743; 7,138)	63 (23; 140)
		Richer	2.97 (2.18; 3.94)	622 (457; 826)	1.06 (0.65; 1.60)	223 (137; 335)	36 (24; 48)	2,631 (1,797; 3,493)	5,544 (4,027; 7,679)	81 (25; 189)
		Richest	2.42 (1.77; 3.21)	506 (372; 673)	0.97 (0.60; 1.46)	203 (125; 306)	40 (27; 53)	3,834 (2,623; 5,085)	6,117 (4,443; 8,473)	69 (3; 197)
	South South	Poorest	5.04 (3.71; 6.67)	734 (540; 972)	0.82 (0.50; 1.24)	120 (074; 180)	16 (11; 22)	676 (458; 908)	2,830 (2,048; 3,892)	77 (40; 151)
		Poorer	3.61 (2.66; 4.78)	526 (387; 697)	1.18 (0.73; 1.79)	173 (106; 260)	33 (22; 44)	1,958 (1,340; 2,618)	4,798 (3,473; 6,599)	70 (28; 155)
		Middle	3.05 (2.24; 4.04)	444 (327; 588)	0.92 (0.57; 1.39)	134 (082; 202)	30 (21; 41)	2,146 (1,462; 2,876)	4,755 (3,442; 6,540)	83 (29; 190)
		Richer	2.81 (2.07; 3.73)	410 (302; 543)	0.99 (0.61; 1.49)	144 (089; 217)	35 (24; 47)	2,544 (1,740; 3,400)	5,502 (3,982; 7,566)	88 (30; 203)
		Richest	2.62 (1.93; 3.47)	382 (281; 506)	0.98 (0.60; 1.48)	143 (088; 215)	37 (26; 50)	3,364 (2,299; 4,486)	5,953 (4,309; 8,186)	78 (15; 201)
	South East	Poorest	5.94 (4.36; 7.84)	628 (461; 828)	1.95 (1.19; 2.94)	206 (126; 310)	33 (22; 44)	1,249 (853; 1,665)	4,721 (3,442; 6,538)	52 (26; 104)
		Poorer	5.44 (3.99; 7.18)	575 (422; 758)	1.87 (1.15; 2.82)	198 (121; 298)	34 (23; 46)	1,277 (872; 1,702)	5,429 (3,959; 7,519)	65 (33; 128)
		Middle	4.50 (3.30; 5.93)	475 (349; 627)	1.61 (0.99; 2.43)	170 (104; 257)	36 (25; 48)	1,432 (978; 1,909)	5,279 (3,849; 7,310)	70 (34; 140)
		Richer	4.34 (3.18; 5.72)	458 (336; 605)	1.53 (0.93; 2.30)	161 (099; 243)	35 (24; 47)	1,530 (1,045; 2,037)	5,746 (4,190; 7,958)	81 (40; 161)
		Richest	3.24 (2.38; 4.27)	342 (251; 451)	1.31 (0.80; 1.97)	138 (085; 208)	40 (28; 54)	2,697 (1,843; 3,593)	6,165 (4,495; 8,538)	78 (28; 176)
	North West	Poorest	13.73 (10.13; 18.19)	5,437 (4,013; 7,204)	0.34 (0.21; 0.51)	136 (082; 203)	2 (2; 3)	069 (046; 092)	391 (283; 534)	28 (15; 53)
		Poorer	11.98 (8.84; 15.87)	4,742 (3,501; 6,284)	0.35 (0.21; 0.53)	139 (084; 209)	3 (2; 4)	088 (060; 119)	519 (376; 709)	36 (19; 68)
		Middle	11.26 (8.31; 14.92)	4,458 (3,291; 5,908)	0.52 (0.31; 0.77)	204 (124; 306)	5 (3; 6)	175 (118; 235)	723 (523; 987)	31 (15; 61)
		Richer	11.19 (8.26; 14.83)	4,431 (3,271; 5,871)	0.67 (0.41; 1.00)	264 (161; 395)	6 (4; 8)	256 (173; 341)	1,211 (876; 1,654)	42 (22; 81)
		Richest	9.54 (7.04; 12.64)	3,778 (2,789; 5,006)	1.81 (1.11; 2.69)	717 (438; 1,067)	19 (13; 25)	1,409 (958; 1,869)	2,896 (2,096; 3,955)	24 (7; 56)
	North East	Poorest	11.66 (8.61; 15.48)	2,428 (1,792; 3,223)	0.48 (0.29; 0.73)	099 (061; 151)	4 (3; 6)	037 (026; 051)	731 (529; 998)	43 (24; 77)
		Poorer	11.44 (8.44; 15.19)	2,382 (1,757; 3,162)	0.91 (0.56; 1.38)	189 (116; 287)	8 (5; 11)	091 (062; 123)	1,247 (903; 1,703)	37 (21; 68)
		Middle	9.18 (6.77; 12.18)	1,910 (1,410; 2,536)	0.98 (0.60; 1.48)	204 (126; 308)	11 (7; 14)	226 (155; 303)	1,651 (1,196; 2,256)	43 (23; 80)
		Richer	9.04 (6.67; 12.01)	1,883 (1,389; 2,499)	0.87 (0.54; 1.32)	182 (112; 275)	10 (7; 13)	273 (187; 365)	1,746 (1,265; 2,385)	50 (27; 93)
		Richest	5.05 (3.72; 6.70)	1,051 (775; 1,395)	0.95 (0.59; 1.44)	199 (123; 300)	19 (13; 25)	1,117 (765; 1,495)	3,147 (2,280; 4,300)	63 (27; 130)
	North Central	Poorest	7.37 (5.38; 9.84)	1,646 (1,200; 2,197)	0.79 (0.48; 1.18)	175 (106; 264)	11 (7; 14)	499 (339; 671)	1,626 (1,175; 2,233)	42 (19; 87)
		Poorer	6.54 (4.77; 8.72)	1,459 (1,064; 1,947)	0.81 (0.49; 1.22)	181 (110; 272)	12 (8; 17)	616 (418; 827)	2,600 (1,879; 3,570)	72 (36; 142)
		Middle	6.38 (4.65; 8.52)	1,425 (1,039; 1,901)	1.00 (0.61; 1.50)	223 (136; 335)	16 (11; 21)	946 (643; 1,262)	3,120 (2,255; 4,285)	64 (30; 131)
		Richer	6.10 (4.45; 8.14)	1,361 (993; 1,817)	1.36 (0.83; 2.03)	303 (185; 454)	22 (15; 30)	1,413 (961; 1,884)	4,163 (3,009; 5,717)	60 (26; 125)
		Richest	3.50 (2.55; 4.67)	781 (569; 1,042)	0.98 (0.60; 1.46)	219 (133; 326)	28 (19; 37)	2,588 (1,763; 3,436)	4,896 (3,539; 6,723)	69 (17; 173)
ROTAVAC	South West	Poorest	6.36 (4.67; 8.45)	1,332 (979; 1,770)	1.58 (0.97; 2.38)	332 (204; 499)	25 (17; 33)	1,302 (889; 1,735)	3,460 (2,416; 4,981)	40 (16; 89)
		Poorer	6.15 (4.52; 8.17)	1,288 (946; 1,711)	1.82 (1.12; 2.74)	381 (235; 574)	30 (20; 39)	1,645 (1,124; 2,190)	3,888 (2,714; 5,597)	36 (13; 84)
		Middle	4.22 (3.10; 5.61)	885 (650; 1,176)	1.40 (0.86; 2.10)	293 (180; 440)	33 (23; 44)	2,152 (1,470; 2,859)	4,444 (3,103; 6,398)	48 (13; 118)
		Richer	2.97 (2.18; 3.94)	622 (457; 826)	1.06 (0.65; 1.60)	223 (137; 335)	36 (24; 48)	2,631 (1,797; 3,493)	4,781 (3,338; 6,883)	59 (11; 157)
		Richest	2.42 (1.77; 3.21)	506 (372; 673)	0.97 (0.60; 1.46)	203 (125; 306)	40 (27; 53)	3,834 (2,623; 5,085)	5,276 (3,684; 7,595)	44 (-15; 158)
	South South	Poorest	5.04 (3.71; 6.67)	734 (540; 972)	0.82 (0.50; 1.24)	120 (074; 180)	16 (11; 22)	676 (458; 908)	2,441 (1,716; 3,461)	63 (29; 131)
		Poorer	3.61 (2.66; 4.78)	526 (387; 697)	1.18 (0.73; 1.79)	173 (106; 260)	33 (22; 44)	1,958 (1,340; 2,618)	4,138 (2,910; 5,867)	54 (16; 131)
		Middle	3.05 (2.24; 4.04)	444 (327; 588)	0.92 (0.57; 1.39)	134 (082; 202)	30 (21; 41)	2,146 (1,462; 2,876)	4,101 (2,884; 5,815)	62 (14; 159)
		Richer	2.81 (2.07; 3.73)	410 (302; 543)	0.99 (0.61; 1.49)	144 (089; 217)	35 (24; 47)	2,544 (1,740; 3,400)	4,745 (3,337; 6,728)	65 (14; 170)
		Richest	2.62 (1.93; 3.47)	382 (281; 506)	0.98 (0.60; 1.48)	143 (088; 215)	37 (26; 50)	3,364 (2,299; 4,486)	5,134 (3,610; 7,279)	53 (-3; 165)
	South East	Poorest	5.94 (4.36; 7.84)	628 (461; 828)	1.95 (1.19; 2.94)	206 (126; 310)	33 (22; 44)	1,249 (853; 1,665)	4,071 (2,853; 5,808)	43 (19; 91)
		Poorer	5.44 (3.99; 7.18)	575 (422; 758)	1.87 (1.15; 2.82)	198 (121; 298)	34 (23; 46)	1,277 (872; 1,702)	4,683 (3,281; 6,680)	54 (25; 112)
		Middle	4.50 (3.30; 5.93)	475 (349; 627)	1.61 (0.99; 2.43)	170 (104; 257)	36 (25; 48)	1,432 (978; 1,909)	4,553 (3,190; 6,494)	57 (25; 122)
		Richer	4.34 (3.18; 5.72)	458 (336; 605)	1.53 (0.93; 2.30)	161 (099; 243)	35 (24; 47)	1,530 (1,045; 2,037)	4,956 (3,472; 7,070)	66 (29; 141)
		Richest	3.24 (2.38; 4.27)	342 (251; 451)	1.31 (0.80; 1.97)	138 (085; 208)	40 (28; 54)	2,697 (1,843; 3,593)	5,317 (3,726; 7,585)	59 (14; 149)
	North West	Poorest	13.73 (10.13; 18.19)	5,437 (4,013; 7,204)	0.34 (0.21; 0.51)	136 (082; 203)	2 (2; 3)	069 (046; 092)	337 (237; 480)	23 (11; 47)
		Poorer	11.98 (8.84; 15.87)	4,742 (3,501; 6,284)	0.35 (0.21; 0.53)	139 (084; 209)	3 (2; 4)	088 (060; 119)	448 (314; 638)	30 (15; 61)
		Middle	11.26 (8.31; 14.92)	4,458 (3,291; 5,908)	0.52 (0.31; 0.77)	204 (124; 306)	5 (3; 6)	175 (118; 235)	624 (438; 888)	26 (12; 54)
		Richer	11.19 (8.26; 14.83)	4,431 (3,271; 5,871)	0.67 (0.41; 1.00)	264 (161; 395)	6 (4; 8)	256 (173; 341)	1,044 (734; 1,487)	35 (17; 72)
		Richest	9.54 (7.04; 12.64)	3,778 (2,789; 5,006)	1.81 (1.11; 2.69)	717 (438; 1,067)	19 (13; 25)	1,409 (958; 1,869)	2,498 (1,755; 3,558)	18 (2; 49)
	North East	Poorest	11.66 (8.61; 15.48)	2,428 (1,792; 3,223)	0.48 (0.29; 0.73)	099 (061; 151)	4 (3; 6)	037 (026; 051)	630 (442; 904)	36 (20; 68)
		Poorer	11.44 (8.44; 15.19)	2,382 (1,757; 3,162)	0.91 (0.56; 1.38)	189 (116; 287)	8 (5; 11)	091 (062; 123)	1,075 (754; 1,543)	32 (17; 60)
		Middle	9.18 (6.77; 12.18)	1,910 (1,410; 2,536)	0.98 (0.60; 1.48)	204 (126; 308)	11 (7; 14)	226 (155; 303)	1,424 (998; 2,044)	36 (19; 70)
		Richer	9.04 (6.67; 12.01)	1,883 (1,389; 2,499)	0.87 (0.54; 1.32)	182 (112; 275)	10 (7; 13)	273 (187; 365)	1,506 (1,055; 2,161)	42 (21; 82)
		Richest	5.05 (3.72; 6.70)	1,051 (775; 1,395)	0.95 (0.59; 1.44)	199 (123; 300)	19 (13; 25)	1,117 (765; 1,495)	2,714 (1,903; 3,896)	49 (17; 113)
	North Central	Poorest	7.37 (5.38; 9.84)	1,646 (1,200; 2,197)	0.79 (0.48; 1.18)	175 (106; 264)	11 (7; 14)	499 (339; 671)	1,402 (984; 2,009)	34 (14; 75)
		Poorer	6.54 (4.77; 8.72)	1,459 (1,064; 1,947)	0.81 (0.49; 1.22)	181 (110; 272)	12 (8; 17)	616 (418; 827)	2,242 (1,573; 3,212)	59 (27; 125)
		Middle	6.38 (4.65; 8.52)	1,425 (1,039; 1,901)	1.00 (0.61; 1.50)	223 (136; 335)	16 (11; 21)	946 (643; 1,262)	2,691 (1,888; 3,856)	51 (21; 114)
		Richer	6.10 (4.45; 8.14)	1,361 (993; 1,817)	1.36 (0.83; 2.03)	303 (185; 454)	22 (15; 30)	1,413 (961; 1,884)	3,591 (2,519; 5,145)	47 (18; 108)
		Richest	3.50 (2.55; 4.67)	781 (569; 1,042)	0.98 (0.60; 1.46)	219 (133; 326)	28 (19; 37)	2,588 (1,763; 3,436)	4,223 (2,962; 6,050)	49 (2; 144)
